# Supplementary material for: Immune Tuning in Extreme Environments: Protein Citrullinome and Extracellular Vesicle Signatures Comparing Hibernating Versus Active States in the Heterothermic and Heterometabolic Tenrec (Tenrec ecaudatus)
Source: Biology (Basel). 2025 Aug 15;14(8):1056. doi: 10.3390/biology14081056 (PMC12383951; doi:10.3390/biology14081056)
Supplement: Supplementary file 1 [file biology-14-01056-s001.zip]

Archive with 2 entries (2 files):
- Supplementary Table S1.pdf
- Supplementary Tables S2-S4.pdf
